# Supplementary material for: Mitochondrial Genomes Provide Insights into the Phylogeny of Culicomorpha (Insecta: Diptera)
Source: Int J Mol Sci. 2019 Feb 11;20(3):747. doi: 10.3390/ijms20030747 (PMC6387087; doi:10.3390/ijms20030747)
Supplement: Supplementary file 1 [file ijms-20-00747-s001.zip]

Archive with 4 entries (3 files):
- Supplementary Files/
- Supplementary Files/Figure S1.pdf
- Supplementary Files/Figure S2.pdf
- Supplementary Files/Table S1-S6 .docx
